# Supplementary material for: Plasmid permissiveness of wastewater microbiomes can be predicted from 16S rRNA sequences by machine learning
Source: Bioinformatics. 2023 Jun 22;39(7):btad400. doi: 10.1093/bioinformatics/btad400 (PMC10318386; doi:10.1093/bioinformatics/btad400)
Supplement: btad400_Supplementary_Data [file btad400_supplementary_data.zip]

Archive with 2 entries (2 files):
- SupplmentalTableS1.csv
- SupplementaryMaterial(Figures&Text).pdf
